# Supplementary material for: Interaction between Fish Skin Gelatin and Pea Protein at Air-Water Interface after Ultrasound Treatment
Source: Foods. 2022 Feb 23;11(5):659. doi: 10.3390/foods11050659 (PMC8909765; doi:10.3390/foods11050659)
Supplement: Supplementary file 1 [file foods-11-00659-s001.zip]

Archive with 1 entries (1 files):
- foods-1579939-supplementary.pdf
